# Supplementary material for: Adaptation to an amoeba host drives selection of virulence-associated traits and genetic variation in saprotrophic Candida albicans
Source: Front Cell Infect Microbiol. 2024 Mar 13;14:1367656. doi: 10.3389/fcimb.2024.1367656 (PMC10976851; doi:10.3389/fcimb.2024.1367656)
Supplement: Supplementary file 1 [file DataSheet_1.zip]

Archive with 6 entries (6 files):
- Supplement_figure_1.tif
- Supplement_figure_2.tif
- Supplement_figure_3.tif
- Supplement_figure_4.tif
- Supplement_figure_5.tif
- Supplement_Table_Impact_SNP_InDel_SV_CNV_Annotation_statistics.xlsx
