# Supplementary material for: Adaptation to an amoeba host drives selection of virulence-associated traits and genetic variation in saprotrophic Candida albicans
Source: Front Cell Infect Microbiol. 2024 Mar 13;14:1367656. doi: 10.3389/fcimb.2024.1367656 (PMC10976851; doi:10.3389/fcimb.2024.1367656)
Supplement: Supplementary file 1 [file DataSheet_1.zip › Supplement_Table_Impact_SNP_InDel_SV_CNV_Annotation_statistics.xlsx]

## Sheet: Table1_SNP_Annotation_Stat
	EX3	EX2	EX1	UN3	UN2	UN1
Upstream	26281	26227	26370	26298	26285	26334
Exonic Stop gain	128	126	128	128	127	125
Exonic Stop loss	23	23	22	23	22	23
Exonic Synonymous	47691	47284	47722	47659	47728	47684
Exonic Non-synonymous	26035	25823	26040	26044	26045	25996
Exonic unknowns	206	214	212	216	213	217
Intronic	959	946	959	959	959	960
Splicing	0	0	0	0	0	0
Downstream	14169	14133	14150	14140	14150	14136
upstream/downstream	20462	20388	20480	20479	20431	20447
Intergenic	21077	21075	21088	20963	20975	20945
Others	1	1	1	1	1	1

## Sheet: Table2_InDel_Annotation_Stat
Category	EX3	EX2	EX1	UN3	UN2	UN1
Upstream	8181	8140	8198	8178	8107	8199
Exonic Stop gain	30	30	28	29	29	30
Exonic Stop loss	17	17	17	17	17	17
Exonic Frameshift deletion	692	719	694	713	711	702
Exonic Frameshift insertion	620	623	615	622	618	623
Exonic Non-frameshift deletion	1706	1685	1710	1708	1707	1703
Exonic Non-frameshift insertion	1672	1661	1675	1676	1668	1676
Intronic	201	196	202	201	197	202
Splicing	1	1	1	1	1	1
Downstream	3890	3880	3898	3912	3842	3893
Upstream/Downstream	6255	6250	6239	6257	6179	6222
Intergenic	4331	4374	4305	4257	4277	4292
Others	20	22	20	21	21	21
Insertion	13418	13424	13421	13377	13200	13346
Deletion	13813	13779	13790	13826	13806	13842
Het rate	1.436	1.427	1.444	1.435	1.407	1.43
Total	27497	27478	27482	27473	27257	27462

## Sheet: Table3_SV_Annotation_Stat
	EX3	EX2	EX1	UN3	UN2	UN1
Upstream	21	21	21	21	20	26
Exonic	187	196	183	161	173	193
Downstream	26	25	19	18	28	23
Intronic	0	0	0	0	0	0
Upstream/Downstream	22	22	20	20	19	23
Intergenic	23	24	20	23	17	23
total	279	288	263	243	257	288

## Sheet: Table4_SV.len.rate
	EX3	EX2	EX1	UN3	UN2	UN1
0-100	1.63043	1.48515	1.48305	0.837404	1.65877	18.5237
100-200	17.3913	16.3366	30.2966	77.5994	28.91	69.0174
200-300	3.26087	4.70297	3.60169	0.488486	3.31754	0.235073
300-400	6.25	4.20792	0	2.30286	6.87204	0.893277
400-500	9.23913	11.3861	10.3814	4.04745	5.92417	1.64551
500-600	4.8913	3.46535	6.14407	1.88416	4.9763	0.987306
600-700	1.63043	1.9802	2.75424	0.418702	0.947867	0.282087
700-800	0.815217	1.9802	1.48305	0.348918	1.65877	0.235073
800-900	1.3587	0.990099	1.27119	0.418702	0.947867	0.282087
900-1000	0.271739	0	0.423729	0.0697837	0.236967	0
1000-1100	0	0	0	0.0697837	0	0.0470146
1100-1200	0.271739	0	0.211864	0.0697837	0.236967	0
>1200	52.9891	53.4653	41.9492	11.4445	44.3128	7.85143

## Sheet: Table5_CNV_Annotation_Stat
	EX3	EX2	EX1	UN3	UN2	UN1
Duplication number	13	18	15	16	17	16
Deletion number	68	127	65	60	61	62
total	81	145	80	76	78	78

## Sheet: Table6_Impact SNP & InDel
Chromosome	Position	Rf.	EX1	EX2	EX3	UN1	UN2	UN3	Annotation	Impact	Gene ID	Gene Name	Description
NC_032089.1	10828	A	A/A	A/T	A/A	A/A	A/A	A/A	Synonymous	Low	XM_713978.2	Cta2	Putative transcription factor; Med2 mediator domain; activates transcription in 1-hybrid assay in S. cerevisiae; repressed by Efg1; member of a family of telomere-proximal genes; Tbf1-induced
NC_032089.1	12493	GCAA	GCAA/G	GCAA/G	GCAA/G	GCAA/GCAA	GCAA/GCAA	GCAA/GCAA	Inframe deletion	Moderate	CAALFM_C100060WA	TUP1	Chromatin-silencing transcriptional regulator; Transcriptional corepressor; represses filamentous growth; regulates switching; role in germ tube induction, farnesol response; in repression pathways with Nrg1, Rfg1; farnesol upregulated in biofilm; rat catheter, Spider biofilm repressed
NC_032089.1	867832	C	C/T	C/C	C/C	C/C	C/C	C/C	Synonymous	Low	XM_708559.2	Ifd6	ldo-keto reductase; similar to aryl alcohol dehydrogenases; protein increase correlates with MDR1 overexpression (not CDR1 or CDR2) in fluconazole-resistant clinical isolates; farnesol regulated; possibly essential; Spider biofilm induced
NC_032089.1	1677739	CTCATCAT	CTCATCAT/CTCAT	CTCATCAT/CTCAT	CTCATCAT/CTCAT	CTCATCAT/CTCATCAT	CTCATCAT/CTCATCAT	CTCATCAT/CTCATCAT	Conservative inframe deletion	Moderate	XM_711448.2	Ade4	Putative phosphoribosylpyrophosphate amidotransferase; flucytosine induced
NC_032089.1	1692057	C	C/C	C/T	C/C	C/C	C/C	C/C	Stop gain	High	CAALFM_C107770WA	FGR6-3 pseudo	Filamentous Growth Regulator
NC_032089.1	1692063	C	C/A	C/A	C/C	C/C	C/C	C/C	Missense	Moderate	CAALFM_C107770WA	FGR6-3 pseudo	Filamentous Growth Regulator
NC_032089.1	1692150	G	G/G	G/G	G/A	G/G	G/G	G/G	Missense	Moderate	CAALFM_C107770WA	FGR6-3 pseudo	Filamentous Growth Regulator
NC_032089.1	2805118	TCCCCCCCCCCCC	TCCCCCCC/TCCCCCCC	TCCCCCCC/TCCCCCCC	TCCCCCCC/TCCCCCCC	TCCCCCCCCCCCC/TCCCCCCC	TCCCCCCCCCCCC/TCCCCCCC	TCCCCCCCCCCCC/TCCCCCCC	Frameshift	High	XM_717036.1	CAALFM_C112880CA	Hypothetical protein
NC_032089.1	3185577	GT	GT/G	GT/G	GT/G	GT/GT	GT/GT	GT/GT	Frameshift	High	XM_709981.1	CAALFM_C114580CA	Hypothetical protein
NC_032090.1	988934	T	T/G	T/G	T/G	T/T	T/T	T/T	Missense	Moderate	XM_705515.2	Fgr51	Protein lacking an ortholog in S. cerevisiae; transposon mutation affects filamentous growth; Hap43p-repressed gene
NC_032090.1	988935	A	A/T	A/T	A/T	A/A	A/A	A/A	Missense	Moderate	XM_705515.2	Fgr51	Protein lacking an ortholog in S. cerevisiae; transposon mutation affects filamentous growth; Hap43p-repressed gene
NC_032090.1	988938	G	G/C	G/C	G/C	G/G	G/G	G/G	Missense	Moderate	XM_705515.2	Fgr51	Protein lacking an ortholog in S. cerevisiae; transposon mutation affects filamentous growth; Hap43p-repressed gene
NC_032090.1	1826014	A	A/T	A/T	A/T	A/A	A/A	A/A	Synonymous	Low	XM_707498.2	Pga55	GPI-anchored adhesin-like protein; filament induced; regulated by Nrg1, Tup1; regulated upon hyphal formation; mRNA binds to She3 and is localized to yeast-form buds and hyphal tips; induced during chlamydospore formation
NC_032090.1	1826842	G	G/A	G/A	G/A	G/G	G/G	G/G	Synonymous	Low	XM_707498.2	Pga55	GPI-anchored adhesin-like protein; filament induced; regulated by Nrg1, Tup1; regulated upon hyphal formation; mRNA binds to She3 and is localized to yeast-form buds and hyphal tips; induced during chlamydospore formation
NC_032090.1	1827352	T	T/C	T/C	T/C	T/T	T/T	T/T	Synonymous	Low	XM_707498.2	Pga55	GPI-anchored adhesin-like protein; filament induced; regulated by Nrg1, Tup1; regulated upon hyphal formation; mRNA binds to She3 and is localized to yeast-form buds and hyphal tips; induced during chlamydospore formation
NC_032090.1	2097435	C	C/T	C/T	C/T	C/C	C/C	C/C	Missense	Moderate	XM_709312.2	Ras1	RAS signal transduction GTPase; regulates cAMP and MAP kinase pathways; role in hyphal induction, virulence, apoptosis, heat-shock sensitivity; nonessential; plasma membrane-localized; complements viability of S. cerevisiae ras1 ras2 mutant
NC_032090.1	2196919	T	T/C	T/C	T/C	T/C	T/C	T/C	Synonymous	Low	XM_712055.1	ubiquitin domain-containing DSK2	Putative ubiquitin-like polyubiquitin-binding protein; induced by nitric oxide independent of Yhb1; Spider biofilm repressed
NC_032090.1	2196919	T	T/TGCC	T/TGCC	T/TGCC	T/T	T/T	T/T	Conservative inframe insertion	Moderate	XM_712055.1	ubiquitin domain-containing DSK2	Putative ubiquitin-like polyubiquitin-binding protein; induced by nitric oxide independent of Yhb1; Spider biofilm repressed
NC_032090.1	2228217	C	C/A	C/A	C/A	C/C	C/C	C/C	Synonymous	Low	XM_712079.2	uncharacterized protein	Ortholog(s) have fungal-type vacuole membrane localization
NC_032090.1	2228219	G	G/A	G/A	G/A	G/G	G/G	G/G	Missense	Moderate	XM_712079.2	uncharacterized protein	Ortholog(s) have fungal-type vacuole membrane localization
NC_032090.1	2228261	G	G/A	G/A	G/A	G/G	G/G	G/G	Missense	Moderate	XM_712079.2	uncharacterized protein	Ortholog(s) have fungal-type vacuole membrane localization
NC_032091.1	13866	A	A/T	A/T	A/T	A/A	A/A	A/A	Synonymous	Low	XM_712745.2	Tlo7	Member of a family of telomere-proximal genes of unknown function; may be spliced in vivo; rat catheter biofilm repressed
NC_032091.1	229638	A	A/T	A/T	A/T	A/A	A/A	A/A	Missense	Moderate	XM_713440.2	uncharacterized protein	ZZ-type zinc finger protein; rat catheter and Spider biofilm induced
NC_032091.1	514659	TCAAAGTCAAAGTCAAAGACAAAGTCAAAGACAAAGACAAAG	TCAAAGTCAAAGACAAAGACAAAG/TCAAAGTCAAAGACAAAGACAAAG	TCAAAGTCAAAGACAAAGACAAAG/TCAAAGTCAAAGACAAAGACAAAG	TCAAAGTCAAAGACAAAGACAAAG/TCAAAGTCAAAGACAAAGACAAAG	TCAAAGTCAAAGTCAAAGACAAAGTCAAAGACAAAGACAAAG/TCAAAGTCAAAGACAAAGACAAAG	TCAAAGTCAAAGTCAAAGACAAAGTCAAAGACAAAGACAAAG/TCAAAGTCAAAGACAAAGACAAAG	TCAAAGTCAAAGTCAAAGACAAAGTCAAAGACAAAGACAAAG/TCAAAGTCAAAGACAAAGACAAAG	Conservative inframe deletion	Moderate	XM_716595.2	uncharacterized protein	ZZ-type zinc finger protein; rat catheter and Spider biofilm induced
NC_032091.1	633334	T	T/C	T/C	T/C	C/C	C/C	C/C	Missense	Moderate	XM_714894.2	Kre5	UDP-glucose:glycoprotein glucosyltransferase; 1,6-beta-D-glucan biosynthesis, hyphal growth, virulence in mouse IV model; partially complements S. cerevisiae kre5 mutant defects; flow biofilm repressed, Bcr1-repressed in RPMI a/a biofilms
NC_032091.1	633406	G	G/A	G/A	G/A	A/A	A/A	A/A	Missense	Moderate	XM_714894.2	Kre5	UDP-glucose:glycoprotein glucosyltransferase; 1,6-beta-D-glucan biosynthesis, hyphal growth, virulence in mouse IV model; partially complements S. cerevisiae kre5 mutant defects; flow biofilm repressed, Bcr1-repressed in RPMI a/a biofilms
NC_032091.1	769550	T	T/C	T/C	T/C	T/T	T/T	T/T	Synonymous	Low	XM_707664.2	Dal9	Putative allantoate permease; fungal-specific (no human or murine homolog)
NC_032091.1	769553	G	G/A	G/A	G/A	G/G	G/G	G/G	Synonymous	Low	XM_707664.2	Dal9	Putative allantoate permease; fungal-specific (no human or murine homolog)
NC_032091.1	1096615	G	G/A	G/A	G/A	A/A	A/A	A/A	Synonymous	Low	XM_019475326.1	Rpl18	Predicted ribosomal protein; Plc1p-regulated, Tbf1-activated; repressed upon phagocytosis by murine macrophage; Hap43p-induced; Spider biofilm repressed
NC_032091.1	1119236	A	A/C	A/C	A/C	A/A	A/A	A/A	Missense	Moderate	XM_718109.1	Wor2	Zn(II)2Cys6 transcription factor; regulator of white-opaque switching; required for maintenance of opaque state; Hap43-induced
NC_032092.1	526632	CAACAACAAAAACAACAA	CAACAACAAAAACAACAA/CAACAACAA	CAACAACAAAAACAACAA/CAACAACAA	CAACAACAA/CAACAACAA	CAACAACAA/CAACAACAA	CAACAACAA/CAACAACAA	CAACAACAA/CAACAACAA	Disruptive inframe deletion	Moderate	XM_715404.2	Rgt1	Zn(II)2Cys6 transcription factor; transcriptional repressor involved in the regulation of glucose transporter genes; ortholog of S. cerevisiae Rgt1; mutants display decreased colonization of mouse kidneys
NC_032092.1	577470	AACCACTACTACCACTACTACCAC	AACCACTACTACCACTACTACCAC/AACCACTACTACCAC	AACCACTACTACCACTACTACCAC/AACCACTACTACCAC	AACCACTACTACCACTACTACCAC/AACCACTACTACCAC	AACCACTACTACCACTACTACCAC/AACCACTACTACCACTACTACCAC	AACCACTACTACCACTACTACCAC/AACCACTACTACCACTACTACCAC	AACCACTACTACCACTACTACCAC/AACCACTACTACCACTACTACCAC	Disruptive inframe deletion	Moderate	XM_715380.2	Hit1	Ortholog of S. cerevisiae Hit1; protein of unknown function required for high temperature growth; flow model biofilm induced; Spider biofilm induced
NC_032093.1	914097	C	C/C	C/C	C/T	C/C	C/C	C/C	Stop gain	High	XM_705568.2	Cds1	Protein similar to S. cerevisiae Cds1p; transposon mutation affects filamentous growth
NC_032093.1	1182536	C	C/T	C/T	C/T	C/C	C/C	C/C	Synonymous	Low	XM_716869.2	Cta24	Putative transcription factor; positive regulator of gene expression; Efg1-repressed; member of a family of telomere-proximal genes; transcript upregulated in RHE model of oral candidiasis
NC_032094.1	26133	A	A/G	A/G	A/G	G/G	G/G	G/G	Synonymous	Low	XM_707207.1	uncharacterized protein	Ortholog(s) have SNAP receptor activity, phosphatidylinositol-3-phosphate binding activity and role in CVT pathway, macroautophagy, piecemeal microautophagy of nucleus, vacuole fusion, non-autophagic, vesicle fusion
NC_032094.1	192064	T	T/C	T/C	T/C	T/T	T/T	T/T	Synonymous	Low	XM_709213.1	Can1	Basic amino acid permease; complements lysine transport mutation; 10 predicted transmembrane regions, 3 predicted N-glycosylation sites; phagocytosis by macrophages induces transcript; rat catheter, Spider and flow model biofilm induced
NC_032094.1	209926	T	T/C	T/C	T/C	T/T	T/T	T/T	Synonymous	Low	XM_709227.2	Cip1	Possible oxidoreductase; transcript induced by cadmium but not other heavy metals, heat shock, yeast-hypha switch, oxidative stress (via Cap1), or macrophage interaction; stationary phase enriched protein; Spider biofilm induced
NC_032094.1	209928	G	G/G	G/T	G/T	G/G	G/G	G/G	Missense	Moderate	XM_709227.2	Cip1	Possible oxidoreductase; transcript induced by cadmium but not other heavy metals, heat shock, yeast-hypha switch, oxidative stress (via Cap1), or macrophage interaction; stationary phase enriched protein; Spider biofilm induced
NC_032094.1	209940	C	C/C	C/T	C/T	C/C	C/C	C/C	Missense	Moderate	XM_709227.2	Cip1	Possible oxidoreductase; transcript induced by cadmium but not other heavy metals, heat shock, yeast-hypha switch, oxidative stress (via Cap1), or macrophage interaction; stationary phase enriched protein; Spider biofilm induced
NC_032094.1	759129	G	G/A	G/A	G/A	G/A	G/A	G/A	Missense	Moderate	XM_712969.2	uncharacterized protein	Ortholog of C. parapsilosis CDC317 : CPAR2_500910, C. dubliniensis CD36 : Cd36_64110, Candida tenuis NRRL Y-1498 : CANTEDRAFT_115913 and Pichia stipitis Pignal : PICST_32870
NC_032094.1	792814	C	C/T	C/T	C/T	C/C	C/C	C/C	Synonymous	Low	XM_712984.2	Als1	Cell-surface adhesin; adhesion, virulence, immunoprotective roles; band at hyphal base; Rfg1, Ssk1, Spider biofilm induced; flow model biofilm repressed; CAI-4 strain background effects; promoter bound Bcr1, Tec1, Efg1, Ndt80, and Brg1
NC_032094.1	898502	G	G/G	G/A	G/G	G/G	G/G	G/G	Missense	Moderate	XM_705333.2	Als4	GPI-anchored adhesin; role in adhesion, germ tube induction; growth, temperature regulated; expressed during infection of human buccal epithelial cells; repressed by vaginal contact; biofilm induced; repressed during chlamydospore formation
NC_032094.1	898548	G	G/A	G/A	G/A	G/G	G/G	G/G	Synonymous	Low	XM_705333.2	Als4	GPI-anchored adhesin; role in adhesion, germ tube induction; growth, temperature regulated; expressed during infection of human buccal epithelial cells; repressed by vaginal contact; biofilm induced; repressed during chlamydospore formation
NC_032094.1	902466	G	G/A	G/A	G/A	G/G	G/G	G/G	Synonymous	Low	XM_705333.2	Als4	GPI-anchored adhesin; role in adhesion, germ tube induction; growth, temperature regulated; expressed during infection of human buccal epithelial cells; repressed by vaginal contact; biofilm induced; repressed during chlamydospore formation
NC_032094.1	902520	A	A/T	A/T	A/T	A/A	A/A	A/A	Synonymous	Low	XM_705333.2	Als4	GPI-anchored adhesin; role in adhesion, germ tube induction; growth, temperature regulated; expressed during infection of human buccal epithelial cells; repressed by vaginal contact; biofilm induced; repressed during chlamydospore formation
NC_032094.1	903222	G	G/A	G/A	G/A	G/G	G/G	G/G	Synonymous	Low	XM_705333.2	Als4	GPI-anchored adhesin; role in adhesion, germ tube induction; growth, temperature regulated; expressed during infection of human buccal epithelial cells; repressed by vaginal contact; biofilm induced; repressed during chlamydospore formation
NC_032094.1	911866	CCTCCTCCTCCCCCTCTC	CCTCCTCCTCCCCCTCTC/CCTC	CCTCCTCCTCCCCCTCTC/CCTC	CCTCCTCCTCCCCCTCTC/CCTC	CCTCCTCCTCCCCCTCTC/CCTCCTCCTCCCCCTCTC	CCTCCTCCTCCCCCTCTC/CCTCCTCCTCCCCCTCTC	CCTCCTCCTCCCCCTCTC/CCTCCTCCTCCCCCTCTC	Frameshift	High	XM_019475470.1	uncharacterized protein	Protein of unknown function; Hap43-repressed gene
NC_032094.1	977448	A	A/T	A/T	A/T	A/A	A/A	A/A	Synonymous	Low	XM_707553.2	Als2	ALS family protein; role in adhesion, biofilm formation, germ tube induction; expressed at infection of human buccal epithelial cells; putative GPI-anchor; induced by ketoconazole, low iron and at cell wall regeneration; regulated by Sfu1p
NC_032094.1	977456	C	C/C	C/C	C/A	C/C	C/C	C/C	Missense	Moderate	XM_707553.2	Als2	ALS family protein; role in adhesion, biofilm formation, germ tube induction; expressed at infection of human buccal epithelial cells; putative GPI-anchor; induced by ketoconazole, low iron and at cell wall regeneration; regulated by Sfu1p
NC_032094.1	977461	G	G/A	G/A	G/A	G/G	G/G	G/G	Missense	Moderate	XM_707553.2	Als2	ALS family protein; role in adhesion, biofilm formation, germ tube induction; expressed at infection of human buccal epithelial cells; putative GPI-anchor; induced by ketoconazole, low iron and at cell wall regeneration; regulated by Sfu1p
NC_032095.1	231893	T	T/C	T/C	T/C	T/T	T/T	T/T	Missense	Moderate	XM_715206.2	uncharacterized protein	Predicted ORF overlapping the Major Repeat Sequence on chromosome 7; member of a family encoded by FGR6-related genes in the RB2 repeat sequence
NC_032095.1	820938	A	A/G	A/G	A/G	G/G	G/G	G/G	Missense	Moderate	XM_705444.1	uncharacterized protein	Ortholog of Candida albicans WO-1 : CAWG_05700
NC_032096.1	9463	A	A/C	A/C	A/A	A/A	A/A	A/A	Missense	Moderate	XM_713605.1	Tlo1	Member of a family of telomere-proximal genes of unknown function; hypha-induced expression; rat catheter biofilm repressed
NC_032096.1	9470	C	C/A	C/A	C/A	C/C	C/C	C/C	Synonymous	Low	XM_713605.1	Tlo1	Member of a family of telomere-proximal genes of unknown function; hypha-induced expression; rat catheter biofilm repressed
NC_032096.1	304291	TTAGAACTAGAACTAGAACTA	TTAGAACTAGAACTAGAACTA/TTAGAACTAGAACTA	TTAGAACTAGAACTAGAACTA/TTAGAACTAGAACTA	TTAGAACTAGAACTAGAACTA/TTAGAACTAGAACTA	TTAGAACTAGAACTAGAACTA/TTAGAACTAGAACTAGAACTA	TTAGAACTAGAACTAGAACTA/TTAGAACTAGAACTAGAACTA	TTAGAACTAGAACTAGAACTA/TTAGAACTAGAACTAGAACTA	Conservative inframe deletion	Moderate	XM_712825.2	Fth2	Putative iron transporter; similar to S. cerevisiae Fth1p
NC_032096.1	2064716	C	C/T	C/T	C/T	C/C	C/C	C/C	Missense	Moderate	XM_706202.1	uncharacterized protein	Predicted membrane transporter, member of the aromatic acid:proton symporter (AAHS) family, major facilitator superfamily (MFS)

## Sheet: Table7_Impact SV
Chromosome	Annotation region	Gene ID	Position 1	Position 2	Type of SV	Size of SV
NC_032089.1	exonic	gene-CAALFM_C100270WA,gene-CAALFM_C100280CA,gene-CAALFM_C100290WA	42251	46166	Deletion	DEL:a 4024bp deletion
NC_032089.1	exonic	gene-CAALFM_C100270WA	42817	43290	Deletion	DEL:a 552bp deletion
NC_032089.1	exonic	gene-CAALFM_C100270WA,gene-CAALFM_C100280CA,gene-CAALFM_C100290WA,gene-CAALFM_C100310WA,gene-CAALFM_C100320WA,gene-CAALFM_C100330CA,gene-CAALFM_C100340WA,gene-CAALFM_C100350CA,gene-CAALFM_C100360WA,gene-CAALFM_C100370WA,gene-CAALFM_C100380CA,gene-CAALFM_C100390WA,gene-CAALFM_C100400WA,gene-CAALFM_C100410CA,gene-CAALFM_C100420WA,gene-CAALFM_C100430WA,gene-CAALFM_C100440WA,gene-CAALFM_C100450CA,gen…	42817	536956	Inversion	INV:a 493807bp inversion
NC_032089.1	exonic	gene-CAALFM_C111200WA	2459648	2460300	Deletion	DEL:a 678bp deletion
NC_032089.1	exonic	gene-CAALFM_C111200WA	2459791	2460300	Deletion	DEL:a 624bp deletion
NC_032090.1	exonic	gene-CAALFM_C203610WA,gene-CAALFM_C203620WA	764065	767033	Deletion	DEL:a 3119bp deletion
NC_032090.1	exonic	gene-CAALFM_C203610WA,gene-CAALFM_C203620WA	764289	767410	Deletion	DEL:a 3218bp deletion
NC_032090.1	exonic	gene-CAALFM_C202970CA,gene-CAALFM_C202980CA,gene-CAALFM_C202990CA,gene-CAALFM_C203000CA,gene-CAALFM_C203010CA,gene-CAALFM_C203020CA,gene-CAALFM_C203030WA,gene-CAALFM_C203040WA,gene-CAALFM_C203050WA,gene-CAALFM_C203060WA,gene-CAALFM_C203070CA,gene-CAALFM_C203080WA,gene-CAALFM_C203090CA,gene-CAALFM_C203100WA,gene-CAALFM_C203110WA,gene-CAALFM_C203120WA,gene-CAALFM_C203130WA,gene-CAALFM_C203140CA,gen…	591373	2168945	Deletion	DEL:a 1577672bp deletion
NC_032090.1	exonic	gene-CAALFM_C200010WA,gene-CAALFM_C200030WA,gene-CAALFM_C200050CA,gene-CAALFM_C200060CA,gene-CAALFM_C200070CA,gene-CAALFM_C200080CA,gene-CAALFM_C200090WA,gene-CAALFM_C200100CA,gene-CAALFM_C200110WA,gene-CAALFM_C200120CA,gene-CAALFM_C200140WA,gene-CAALFM_C200150WA,gene-CAALFM_C200160CA,gene-CAALFM_C200170CA,gene-CAALFM_C200180CA,gene-CAALFM_C200190CA,gene-CAALFM_C200200WA,gene-CAALFM_C200210WA,gen…	3037	2229640	Inversion	INV:a 2226236bp inversion
NC_032090.1	exonic	gene-CAALFM_C204930CA,gene-CAALFM_C204940CA,gene-CAALFM_C204950CA,gene-CAALFM_C204960CA,gene-CAALFM_C204970WA,gene-CAALFM_C204980CA,gene-CAALFM_C204990WA,gene-CAALFM_C205000CA,gene-CAALFM_C205020WA,gene-CAALFM_C205030CA,gene-CAALFM_C205040CA,gene-CAALFM_C205050CA,gene-CAALFM_C205060CA,gene-CAALFM_C205070WA,gene-CAALFM_C205080CA,gene-CAALFM_C205090WA,gene-CAALFM_C205100CA,gene-CAALFM_C205110WA,gen…	1024513	1237873	Deletion	DEL:a 213472bp deletion
NC_032090.1	exonic	gene-CAALFM_C204930CA,gene-CAALFM_C204940CA,gene-CAALFM_C204950CA,gene-CAALFM_C204960CA,gene-CAALFM_C204970WA,gene-CAALFM_C204980CA,gene-CAALFM_C204990WA,gene-CAALFM_C205000CA,gene-CAALFM_C205020WA,gene-CAALFM_C205030CA,gene-CAALFM_C205040CA,gene-CAALFM_C205050CA,gene-CAALFM_C205060CA,gene-CAALFM_C205070WA,gene-CAALFM_C205080CA,gene-CAALFM_C205090WA,gene-CAALFM_C205100CA,gene-CAALFM_C205110WA,gen…	1024513	1621489	Deletion	DEL:a 597135bp deletion
NC_032090.1	exonic	gene-CAALFM_C202970CA,gene-CAALFM_C202980CA,gene-CAALFM_C202990CA,gene-CAALFM_C203000CA,gene-CAALFM_C203010CA,gene-CAALFM_C203020CA,gene-CAALFM_C203030WA,gene-CAALFM_C203040WA,gene-CAALFM_C203050WA,gene-CAALFM_C203060WA,gene-CAALFM_C203070CA,gene-CAALFM_C203080WA,gene-CAALFM_C203090CA,gene-CAALFM_C203100WA,gene-CAALFM_C203110WA,gene-CAALFM_C203120WA,gene-CAALFM_C203130WA,gene-CAALFM_C203140CA,gen…	591373	2168945	Deletion	DEL:a 1577672bp deletion
NC_032091.1	exonic	gene-CAALFM_C303050CA	644796	645320	Deletion	DEL:a 512bp deletion
NC_032091.1	exonic	gene-CAALFM_C300010CA,gene-CAALFM_C300030CA,gene-CAALFM_C300050CA,gene-CAALFM_C300060WA,gene-CAALFM_C300090WA,gene-CAALFM_C300100WA,gene-CAALFM_C300110CA,gene-CAALFM_C300120WA,gene-CAALFM_C300130CA,gene-CAALFM_C300140WA,gene-CAALFM_C300150WA,gene-CAALFM_C300160CA,gene-CAALFM_C300170CA,gene-CAALFM_C300180CA,gene-CAALFM_C300190WA,gene-CAALFM_C300200CA,gene-CAALFM_C300210CA,gene-CAALFM_C300220WA,gen…	924	1798907	Inversion	INV:a 1797704bp inversion
NC_032091.1	exonic	gene-CAALFM_C300010CA,gene-CAALFM_C300030CA,gene-CAALFM_C300050CA,gene-CAALFM_C300060WA,gene-CAALFM_C300090WA,gene-CAALFM_C300100WA,gene-CAALFM_C300110CA,gene-CAALFM_C300120WA,gene-CAALFM_C300130CA,gene-CAALFM_C300140WA,gene-CAALFM_C300150WA,gene-CAALFM_C300160CA,gene-CAALFM_C300170CA,gene-CAALFM_C300180CA,gene-CAALFM_C300190WA,gene-CAALFM_C300200CA,gene-CAALFM_C300210CA,gene-CAALFM_C300220WA,gen…	1320	1798907	Inversion	INV:a 1797231bp inversion
NC_032091.1	exonic	gene-CAALFM_C300010CA,gene-CAALFM_C300030CA,gene-CAALFM_C300050CA,gene-CAALFM_C300060WA,gene-CAALFM_C300090WA,gene-CAALFM_C300100WA,gene-CAALFM_C300110CA,gene-CAALFM_C300120WA,gene-CAALFM_C300130CA,gene-CAALFM_C300140WA,gene-CAALFM_C300150WA,gene-CAALFM_C300160CA,gene-CAALFM_C300170CA,gene-CAALFM_C300180CA,gene-CAALFM_C300190WA,gene-CAALFM_C300200CA,gene-CAALFM_C300210CA,gene-CAALFM_C300220WA,gen…	1816	1798307	Inversion	INV:a 1796287bp inversion
NC_032091.1	exonic	gene-CAALFM_C300050CA,gene-CAALFM_C300060WA,gene-CAALFM_C300090WA,gene-CAALFM_C300100WA,gene-CAALFM_C300110CA,gene-CAALFM_C300120WA,gene-CAALFM_C300130CA,gene-CAALFM_C300140WA,gene-CAALFM_C300150WA,gene-CAALFM_C300160CA,gene-CAALFM_C300170CA,gene-CAALFM_C300180CA,gene-CAALFM_C300190WA,gene-CAALFM_C300200CA,gene-CAALFM_C300210CA,gene-CAALFM_C300220WA,gene-CAALFM_C300230CA,gene-CAALFM_C300240CA,gen…	8517	1794213	Inversion	INV:a 1785408bp inversion
NC_032091.1	exonic	gene-CAALFM_C300010CA,gene-CAALFM_C300030CA,gene-CAALFM_C300050CA,gene-CAALFM_C300060WA,gene-CAALFM_C300090WA,gene-CAALFM_C300100WA,gene-CAALFM_C300110CA,gene-CAALFM_C300120WA,gene-CAALFM_C300130CA,gene-CAALFM_C300140WA,gene-CAALFM_C300150WA,gene-CAALFM_C300160CA,gene-CAALFM_C300170CA,gene-CAALFM_C300180CA,gene-CAALFM_C300190WA,gene-CAALFM_C300200CA,gene-CAALFM_C300210CA,gene-CAALFM_C300220WA,gen…	3384	1796104	Inversion	INV:a 1792425bp inversion
NC_032091.1	exonic	gene-CAALFM_C300010CA,gene-CAALFM_C300030CA,gene-CAALFM_C300050CA,gene-CAALFM_C300060WA,gene-CAALFM_C300090WA,gene-CAALFM_C300100WA,gene-CAALFM_C300110CA,gene-CAALFM_C300120WA,gene-CAALFM_C300130CA,gene-CAALFM_C300140WA,gene-CAALFM_C300150WA,gene-CAALFM_C300160CA,gene-CAALFM_C300170CA,gene-CAALFM_C300180CA,gene-CAALFM_C300190WA,gene-CAALFM_C300200CA,gene-CAALFM_C300210CA,gene-CAALFM_C300220WA,gen…	3384	1796320	Inversion	INV:a 1792722bp inversion
NC_032091.1	exonic	gene-CAALFM_C300010CA,gene-CAALFM_C300030CA,gene-CAALFM_C300050CA,gene-CAALFM_C300060WA,gene-CAALFM_C300090WA,gene-CAALFM_C300100WA,gene-CAALFM_C300110CA,gene-CAALFM_C300120WA,gene-CAALFM_C300130CA,gene-CAALFM_C300140WA,gene-CAALFM_C300150WA,gene-CAALFM_C300160CA,gene-CAALFM_C300170CA,gene-CAALFM_C300180CA,gene-CAALFM_C300190WA,gene-CAALFM_C300200CA,gene-CAALFM_C300210CA,gene-CAALFM_C300220WA,gen…	3384	1796884	Inversion	INV:a 1793387bp inversion
NC_032091.1	exonic	gene-CAALFM_C300010CA,gene-CAALFM_C300030CA,gene-CAALFM_C300050CA,gene-CAALFM_C300060WA,gene-CAALFM_C300090WA,gene-CAALFM_C300100WA,gene-CAALFM_C300110CA,gene-CAALFM_C300120WA,gene-CAALFM_C300130CA,gene-CAALFM_C300140WA,gene-CAALFM_C300150WA,gene-CAALFM_C300160CA,gene-CAALFM_C300170CA,gene-CAALFM_C300180CA,gene-CAALFM_C300190WA,gene-CAALFM_C300200CA,gene-CAALFM_C300210CA,gene-CAALFM_C300220WA,gen…	3384	1797022	Inversion	INV:a 1793656bp inversion
NC_032091.1	exonic	gene-CAALFM_C300010CA,gene-CAALFM_C300030CA,gene-CAALFM_C300050CA,gene-CAALFM_C300060WA,gene-CAALFM_C300090WA,gene-CAALFM_C300100WA,gene-CAALFM_C300110CA,gene-CAALFM_C300120WA,gene-CAALFM_C300130CA,gene-CAALFM_C300140WA,gene-CAALFM_C300150WA,gene-CAALFM_C300160CA,gene-CAALFM_C300170CA,gene-CAALFM_C300180CA,gene-CAALFM_C300190WA,gene-CAALFM_C300200CA,gene-CAALFM_C300210CA,gene-CAALFM_C300220WA,gen…	2806	1796884	Inversion	INV:a 1793816bp inversion
NC_032091.1	exonic	gene-CAALFM_C300010CA,gene-CAALFM_C300030CA,gene-CAALFM_C300050CA,gene-CAALFM_C300060WA,gene-CAALFM_C300090WA,gene-CAALFM_C300100WA,gene-CAALFM_C300110CA,gene-CAALFM_C300120WA,gene-CAALFM_C300130CA,gene-CAALFM_C300140WA,gene-CAALFM_C300150WA,gene-CAALFM_C300160CA,gene-CAALFM_C300170CA,gene-CAALFM_C300180CA,gene-CAALFM_C300190WA,gene-CAALFM_C300200CA,gene-CAALFM_C300210CA,gene-CAALFM_C300220WA,gen…	2969	1796884	Inversion	INV:a 1793597bp inversion
NC_032091.1	exonic	gene-CAALFM_C300010CA,gene-CAALFM_C300030CA,gene-CAALFM_C300050CA,gene-CAALFM_C300060WA,gene-CAALFM_C300090WA,gene-CAALFM_C300100WA,gene-CAALFM_C300110CA,gene-CAALFM_C300120WA,gene-CAALFM_C300130CA,gene-CAALFM_C300140WA,gene-CAALFM_C300150WA,gene-CAALFM_C300160CA,gene-CAALFM_C300170CA,gene-CAALFM_C300180CA,gene-CAALFM_C300190WA,gene-CAALFM_C300200CA,gene-CAALFM_C300210CA,gene-CAALFM_C300220WA,gen…	2806	1797022	Inversion	INV:a 1794018bp inversion
NC_032091.1	exonic	gene-CAALFM_C300010CA,gene-CAALFM_C300030CA,gene-CAALFM_C300050CA,gene-CAALFM_C300060WA,gene-CAALFM_C300090WA,gene-CAALFM_C300100WA,gene-CAALFM_C300110CA,gene-CAALFM_C300120WA,gene-CAALFM_C300130CA,gene-CAALFM_C300140WA,gene-CAALFM_C300150WA,gene-CAALFM_C300160CA,gene-CAALFM_C300170CA,gene-CAALFM_C300180CA,gene-CAALFM_C300190WA,gene-CAALFM_C300200CA,gene-CAALFM_C300210CA,gene-CAALFM_C300220WA,gen…	2067	1797315	Inversion	INV:a 1794975bp inversion
NC_032091.1	exonic	gene-CAALFM_C300010CA,gene-CAALFM_C300030CA,gene-CAALFM_C300050CA,gene-CAALFM_C300060WA,gene-CAALFM_C300090WA,gene-CAALFM_C300100WA,gene-CAALFM_C300110CA,gene-CAALFM_C300120WA,gene-CAALFM_C300130CA,gene-CAALFM_C300140WA,gene-CAALFM_C300150WA,gene-CAALFM_C300160CA,gene-CAALFM_C300170CA,gene-CAALFM_C300180CA,gene-CAALFM_C300190WA,gene-CAALFM_C300200CA,gene-CAALFM_C300210CA,gene-CAALFM_C300220WA,gen…	2261	1797505	Inversion	INV:a 1795035bp inversion
NC_032092.1	exonic	gene-CAALFM_C401340WA,gene-CAALFM_C401360WA,gene-CAALFM_C401370WA,gene-CAALFM_C401380WA,gene-CAALFM_C401390WA,gene-CAALFM_C401400WA,gene-CAALFM_C401410WA,gene-CAALFM_C401420WA,gene-CAALFM_C401430CA,gene-CAALFM_C401440WA,gene-CAALFM_C401450WA,gene-CAALFM_C401460CA,gene-CAALFM_C401470WA,gene-CAALFM_C401490WA,gene-CAALFM_C401500WA,gene-CAALFM_C401510WA,gene-CAALFM_C401520CA,gene-CAALFM_C401530CA,gen…	271045	585744	Deletion	DEL:a 314716bp deletion
NC_032092.1	exonic	gene-CAALFM_C401340WA,gene-CAALFM_C401360WA,gene-CAALFM_C401370WA,gene-CAALFM_C401380WA,gene-CAALFM_C401390WA,gene-CAALFM_C401400WA,gene-CAALFM_C401410WA,gene-CAALFM_C401420WA,gene-CAALFM_C401430CA,gene-CAALFM_C401440WA,gene-CAALFM_C401450WA,gene-CAALFM_C401460CA,gene-CAALFM_C401470WA,gene-CAALFM_C401490WA,gene-CAALFM_C401500WA,gene-CAALFM_C401510WA,gene-CAALFM_C401520CA,gene-CAALFM_C401530CA,gen…	271178	585744	Deletion	DEL:a 314647bp deletion
NC_032092.1	exonic	gene-CAALFM_C401820CA	357500	357888	Deletion	DEL:a 474bp deletion
NC_032094.1	exonic	gene-CAALFM_C602720CA,gene-CAALFM_C602730WA,gene-CAALFM_C602740WA,gene-CAALFM_C602750CA,gene-CAALFM_C602760WA,gene-CAALFM_C602770WA,gene-CAALFM_C602780CA,gene-CAALFM_C602790CA,gene-CAALFM_C602800WA,gene-CAALFM_C602810CA,gene-CAALFM_C602830WA,gene-CAALFM_C602840CA,gene-CAALFM_C602850WA,gene-CAALFM_C602860WA,gene-CAALFM_C602870WA,gene-CAALFM_C602880WA,gene-CAALFM_C602890CA,gene-CAALFM_C602900CA,gen…	559618	634742	Inversion	INV:a 74829bp inversion
NC_032094.1	exonic	gene-CAALFM_C602720CA,gene-CAALFM_C602730WA,gene-CAALFM_C602740WA,gene-CAALFM_C602750CA,gene-CAALFM_C602760WA,gene-CAALFM_C602770WA,gene-CAALFM_C602780CA,gene-CAALFM_C602790CA,gene-CAALFM_C602800WA,gene-CAALFM_C602810CA,gene-CAALFM_C602830WA,gene-CAALFM_C602840CA,gene-CAALFM_C602850WA,gene-CAALFM_C602860WA,gene-CAALFM_C602870WA,gene-CAALFM_C602880WA,gene-CAALFM_C602890CA,gene-CAALFM_C602900CA,gen…	559618	635061	Inversion	INV:a 75154bp inversion
NC_032094.1	exonic	gene-CAALFM_C602720CA,gene-CAALFM_C602730WA,gene-CAALFM_C602740WA,gene-CAALFM_C602750CA,gene-CAALFM_C602760WA,gene-CAALFM_C602770WA,gene-CAALFM_C602780CA,gene-CAALFM_C602790CA,gene-CAALFM_C602800WA,gene-CAALFM_C602810CA,gene-CAALFM_C602830WA,gene-CAALFM_C602840CA,gene-CAALFM_C602850WA,gene-CAALFM_C602860WA,gene-CAALFM_C602870WA,gene-CAALFM_C602880WA,gene-CAALFM_C602890CA,gene-CAALFM_C602900CA,gen…	560524	747217	Deletion	DEL:a 186868bp deletion
NC_032094.1	exonic	gene-CAALFM_C600030WA,gene-CAALFM_C600070CA,gene-CAALFM_C600080CA,gene-CAALFM_C600090WA,gene-CAALFM_C600100CA,gene-CAALFM_C600110CA,gene-CAALFM_C600120WA,gene-CAALFM_C600130CA,gene-CAALFM_C600140CA,gene-CAALFM_C600150WA,gene-CAALFM_C600160WA,gene-CAALFM_C600170CA,gene-CAALFM_C600180CA,gene-CAALFM_C600190WA,gene-CAALFM_C600200CA,gene-CAALFM_C600210WA,gene-CAALFM_C600230WA,gene-CAALFM_C600240CA,gen…	3202	1030287	Inversion	INV:a 1026816bp inversion
NC_032094.1	exonic	gene-CAALFM_C600030WA,gene-CAALFM_C600070CA,gene-CAALFM_C600080CA,gene-CAALFM_C600090WA,gene-CAALFM_C600100CA,gene-CAALFM_C600110CA,gene-CAALFM_C600120WA,gene-CAALFM_C600130CA,gene-CAALFM_C600140CA,gene-CAALFM_C600150WA,gene-CAALFM_C600160WA,gene-CAALFM_C600170CA,gene-CAALFM_C600180CA,gene-CAALFM_C600190WA,gene-CAALFM_C600200CA,gene-CAALFM_C600210WA,gene-CAALFM_C600230WA,gene-CAALFM_C600240CA,gen…	3488	1030287	Inversion	INV:a 1026523bp inversion
NC_032094.1	exonic	gene-CAALFM_C600890WA,gene-CAALFM_C600900CA,gene-CAALFM_C600910CA,gene-CAALFM_C600920WA,gene-CAALFM_C600930CA,gene-CAALFM_C600940CA,gene-CAALFM_C600950CA,gene-CAALFM_C600960WA,gene-CAALFM_C600970CA,gene-CAALFM_C600980CA,gene-CAALFM_C600990WA,gene-CAALFM_C601000CA,gene-CAALFM_C601010WA,gene-CAALFM_C601020WA,gene-CAALFM_C601030WA,gene-CAALFM_C601040CA,gene-CAALFM_C601050WA,gene-CAALFM_C601060CA,gen…	174249	996391	Inversion	INV:a 821915bp inversion
NC_032094.1	exonic	gene-CAALFM_C600890WA,gene-CAALFM_C600900CA,gene-CAALFM_C600910CA,gene-CAALFM_C600920WA,gene-CAALFM_C600930CA,gene-CAALFM_C600940CA,gene-CAALFM_C600950CA,gene-CAALFM_C600960WA,gene-CAALFM_C600970CA,gene-CAALFM_C600980CA,gene-CAALFM_C600990WA,gene-CAALFM_C601000CA,gene-CAALFM_C601010WA,gene-CAALFM_C601020WA,gene-CAALFM_C601030WA,gene-CAALFM_C601040CA,gene-CAALFM_C601050WA,gene-CAALFM_C601060CA,gen…	174249	996593	Inversion	INV:a 822245bp inversion
NC_032094.1	exonic	gene-CAALFM_C602710CA,gene-CAALFM_C602720CA,gene-CAALFM_C602730WA,gene-CAALFM_C602740WA,gene-CAALFM_C602750CA,gene-CAALFM_C602760WA,gene-CAALFM_C602770WA,gene-CAALFM_C602780CA,gene-CAALFM_C602790CA,gene-CAALFM_C602800WA,gene-CAALFM_C602810CA,gene-CAALFM_C602830WA,gene-CAALFM_C602840CA,gene-CAALFM_C602850WA,gene-CAALFM_C602860WA,gene-CAALFM_C602870WA,gene-CAALFM_C602880WA,gene-CAALFM_C602890CA,gen…	557584	983715	Inversion	INV:a 425911bp inversion
NC_032094.1	exonic	gene-CAALFM_C604130CA	899155	903235	Translocation	RL: a 4080 translocation/duplication
NC_032094.1	exonic	gene-CAALFM_C602710CA,gene-CAALFM_C602720CA,gene-CAALFM_C602730WA,gene-CAALFM_C602740WA,gene-CAALFM_C602750CA,gene-CAALFM_C602760WA,gene-CAALFM_C602770WA,gene-CAALFM_C602780CA,gene-CAALFM_C602790CA,gene-CAALFM_C602800WA,gene-CAALFM_C602810CA,gene-CAALFM_C602830WA,gene-CAALFM_C602840CA,gene-CAALFM_C602850WA,gene-CAALFM_C602860WA,gene-CAALFM_C602870WA,gene-CAALFM_C602880WA,gene-CAALFM_C602890CA,gen…	557584	630439	Inversion	INV:a 72471bp inversion
NC_032094.1	exonic	gene-CAALFM_C602720CA	561312	564311	Translocation	RL: a 2999 translocation/duplication
NC_032094.1	exonic	gene-CAALFM_C604420WA	986252	987559	Deletion	DEL:a 1322bp deletion
NC_032096.1	exonic	gene-CAALFM_CR05010WA,gene-CAALFM_CR05020WA,gene-CAALFM_CR05030WA,gene-CAALFM_CR05050WA,gene-CAALFM_CR05080WA,gene-CAALFM_CR05090CA,gene-CAALFM_CR05100WA,gene-CAALFM_CR05120WA,gene-CAALFM_CR05130CA,gene-CAALFM_CR05140WA,gene-CAALFM_CR05150WA,gene-CAALFM_CR05160CA,gene-CAALFM_CR05170CA,gene-CAALFM_CR05180CA	1081317	1121693	Inversion	INV:a 40061bp inversion
NC_032096.1	exonic	gene-CAALFM_CR06660WA,gene-CAALFM_CR06670WA,gene-CAALFM_CR06680CA,gene-CAALFM_CR06690CA,gene-CAALFM_CR06700CA,gene-CAALFM_CR06710CA,gene-CAALFM_CR06720WA,gene-CAALFM_CR06730WA,gene-CAALFM_CR06740WA,gene-CAALFM_CR06750CA,gene-CAALFM_CR06760CA,gene-CAALFM_CR06770CA,gene-CAALFM_CR06780WA,gene-CAALFM_CR06790CA	1429988	1459052	Inversion	INV:a 28786bp inversion
NC_032096.1	exonic	gene-CAALFM_CR03900WA,gene-CAALFM_CR03910CA,gene-CAALFM_CR03920CA,gene-CAALFM_CR03930CA,gene-CAALFM_CR03940WA,gene-CAALFM_CR03950WA,gene-CAALFM_CR03960CA,gene-CAALFM_CR03970CA,gene-CAALFM_CR03980WA,gene-CAALFM_CR03990CA,gene-CAALFM_CR04000WA,gene-CAALFM_CR04010CA,gene-CAALFM_CR04020CA,gene-CAALFM_CR04030WA,gene-CAALFM_CR04040CA,gene-CAALFM_CR04050CA,gene-CAALFM_CR04060CA,gene-CAALFM_CR04070WA,gen…	883630	1134529	Deletion	DEL:a 251008bp deletion
NC_032096.1	exonic	gene-CAALFM_CR04840CA,gene-CAALFM_CR04850CA,gene-CAALFM_CR04860CA,gene-CAALFM_CR04870CA,gene-CAALFM_CR04880WA,gene-CAALFM_CR04890WA,gene-CAALFM_CR04900CA,gene-CAALFM_CR04910WA,gene-CAALFM_CR04920WA,gene-CAALFM_CR04930WA,gene-CAALFM_CR04940WA,gene-CAALFM_CR04950WA,gene-CAALFM_CR04960CA,gene-CAALFM_CR04970CA,gene-CAALFM_CR04980CA,gene-CAALFM_CR04990CA,gene-CAALFM_CR05010WA,gene-CAALFM_CR05020WA,gen…	1047611	1310986	Inversion	INV:a 263082bp inversion
NC_032096.1	exonic	gene-CAALFM_CR00470WA,gene-CAALFM_CR00480WA,gene-CAALFM_CR00490WA,gene-CAALFM_CR00510CA,gene-CAALFM_CR00520CA,gene-CAALFM_CR00530WA,gene-CAALFM_CR00540CA,gene-CAALFM_CR00560WA,gene-CAALFM_CR00570WA,gene-CAALFM_CR00580WA,gene-CAALFM_CR00590WA,gene-CAALFM_CR00600CA,gene-CAALFM_CR00610WA,gene-CAALFM_CR00620CA,gene-CAALFM_CR00630WA,gene-CAALFM_CR00640WA,gene-CAALFM_CR00650WA,gene-CAALFM_CR00660WA,gen…	116824	1132161	Inversion	INV:a 1015023bp inversion
NC_032096.1	exonic	gene-CAALFM_CR03620CA,gene-CAALFM_CR03630WA,gene-CAALFM_CR03640CA,gene-CAALFM_CR03650WA,gene-CAALFM_CR03660CA,gene-CAALFM_CR03670WA,gene-CAALFM_CR03680CA,gene-CAALFM_CR03690WA,gene-CAALFM_CR03700CA,gene-CAALFM_CR03710CA,gene-CAALFM_CR03720WA,gene-CAALFM_CR03730CA,gene-CAALFM_CR03740CA,gene-CAALFM_CR03750CA,gene-CAALFM_CR03760WA,gene-CAALFM_CR03770CA,gene-CAALFM_CR03780CA,gene-CAALFM_CR03790CA,gen…	803454	849786	Inversion	INV:a 46043bp inversion
NC_032096.1	exonic	gene-CAALFM_CR03620CA,gene-CAALFM_CR03630WA,gene-CAALFM_CR03640CA,gene-CAALFM_CR03650WA,gene-CAALFM_CR03660CA,gene-CAALFM_CR03670WA,gene-CAALFM_CR03680CA,gene-CAALFM_CR03690WA,gene-CAALFM_CR03700CA,gene-CAALFM_CR03710CA,gene-CAALFM_CR03720WA,gene-CAALFM_CR03730CA,gene-CAALFM_CR03740CA,gene-CAALFM_CR03750CA,gene-CAALFM_CR03760WA,gene-CAALFM_CR03770CA,gene-CAALFM_CR03780CA,gene-CAALFM_CR03790CA,gen…	803619	849563	Inversion	INV:a 45657bp inversion
NC_032096.1	exonic	gene-CAALFM_CR03630WA,gene-CAALFM_CR03640CA,gene-CAALFM_CR03650WA,gene-CAALFM_CR03660CA,gene-CAALFM_CR03670WA,gene-CAALFM_CR03680CA,gene-CAALFM_CR03690WA,gene-CAALFM_CR03700CA,gene-CAALFM_CR03710CA,gene-CAALFM_CR03720WA,gene-CAALFM_CR03730CA,gene-CAALFM_CR03740CA,gene-CAALFM_CR03750CA,gene-CAALFM_CR03760WA,gene-CAALFM_CR03770CA,gene-CAALFM_CR03780CA,gene-CAALFM_CR03790CA,gene-CAALFM_CR03800CA,gen…	804088	865659	Deletion	DEL:a 61652bp deletion
NC_032096.1	exonic	gene-CAALFM_CR03900WA,gene-CAALFM_CR03910CA,gene-CAALFM_CR03920CA,gene-CAALFM_CR03930CA,gene-CAALFM_CR03940WA,gene-CAALFM_CR03950WA,gene-CAALFM_CR03960CA,gene-CAALFM_CR03970CA,gene-CAALFM_CR03980WA,gene-CAALFM_CR03990CA,gene-CAALFM_CR04000WA,gene-CAALFM_CR04010CA,gene-CAALFM_CR04020CA,gene-CAALFM_CR04030WA,gene-CAALFM_CR04040CA,gene-CAALFM_CR04050CA,gene-CAALFM_CR04060CA,gene-CAALFM_CR04070WA,gen…	883630	1134529	Deletion	DEL:a 251008bp deletion
NC_032096.1	exonic	gene-CAALFM_CR00470WA,gene-CAALFM_CR00480WA,gene-CAALFM_CR00490WA,gene-CAALFM_CR00510CA,gene-CAALFM_CR00520CA,gene-CAALFM_CR00530WA,gene-CAALFM_CR00540CA,gene-CAALFM_CR00560WA,gene-CAALFM_CR00570WA,gene-CAALFM_CR00580WA,gene-CAALFM_CR00590WA,gene-CAALFM_CR00600CA,gene-CAALFM_CR00610WA,gene-CAALFM_CR00620CA,gene-CAALFM_CR00630WA,gene-CAALFM_CR00640WA,gene-CAALFM_CR00650WA,gene-CAALFM_CR00660WA,gen…	116824	1132161	Inversion	INV:a 1015023bp inversion
NC_032096.1	exonic	gene-CAALFM_CR03900WA,gene-CAALFM_CR03910CA,gene-CAALFM_CR03920CA,gene-CAALFM_CR03930CA,gene-CAALFM_CR03940WA,gene-CAALFM_CR03950WA,gene-CAALFM_CR03960CA,gene-CAALFM_CR03970CA,gene-CAALFM_CR03980WA,gene-CAALFM_CR03990CA,gene-CAALFM_CR04000WA,gene-CAALFM_CR04010CA,gene-CAALFM_CR04020CA,gene-CAALFM_CR04030WA,gene-CAALFM_CR04040CA,gene-CAALFM_CR04050CA,gene-CAALFM_CR04060CA,gene-CAALFM_CR04070WA,gen…	883630	1134529	Deletion	DEL:a 251008bp deletion
NC_032096.1	exonic	gene-CAALFM_CR05240CA,gene-CAALFM_CR05250CA	1129086	1134529	Deletion	DEL:a 5689bp deletion
NC_032096.1	exonic	gene-CAALFM_CR04840CA,gene-CAALFM_CR04850CA,gene-CAALFM_CR04860CA,gene-CAALFM_CR04870CA,gene-CAALFM_CR04880WA,gene-CAALFM_CR04890WA,gene-CAALFM_CR04900CA,gene-CAALFM_CR04910WA,gene-CAALFM_CR04920WA,gene-CAALFM_CR04930WA,gene-CAALFM_CR04940WA,gene-CAALFM_CR04950WA,gene-CAALFM_CR04960CA,gene-CAALFM_CR04970CA,gene-CAALFM_CR04980CA,gene-CAALFM_CR04990CA,gene-CAALFM_CR05010WA,gene-CAALFM_CR05020WA,gen…	1047611	1310986	Inversion	INV:a 263082bp inversion
NC_032096.1	exonic	gene-CAALFM_CR04840CA,gene-CAALFM_CR04850CA,gene-CAALFM_CR04860CA,gene-CAALFM_CR04870CA,gene-CAALFM_CR04880WA,gene-CAALFM_CR04890WA,gene-CAALFM_CR04900CA,gene-CAALFM_CR04910WA,gene-CAALFM_CR04920WA,gene-CAALFM_CR04930WA,gene-CAALFM_CR04940WA,gene-CAALFM_CR04950WA,gene-CAALFM_CR04960CA,gene-CAALFM_CR04970CA,gene-CAALFM_CR04980CA,gene-CAALFM_CR04990CA,gene-CAALFM_CR05010WA,gene-CAALFM_CR05020WA,gen…	1047683	1310986	Inversion	INV:a 262791bp inversion

## Sheet: Table8_Impact CNV
Chromosome	Annotation region	Gene ID	Position 1	Position 2	Type of SV	Size of CNV	Normalized_RD
NC_032089.1	exonic	gene-CAALFM_C100030CA	8901	10100	deletion	deletion:a 1200bp deletion	normalized_RD:0.317803
NC_032089.1	exonic	gene-CAALFM_C102290CA,gene-CAALFM_C102300WA	483401	483900	deletion	deletion:a 500bp deletion	normalized_RD:0.46343
NC_032089.1	exonic	gene-CAALFM_C102290CA,gene-CAALFM_C102300WA	483401	483900	deletion	deletion:a 500bp deletion	normalized_RD:0.46343
NC_032089.1	exonic	gene-CAALFM_C102310CA	484401	484700	deletion	deletion:a 300bp deletion	normalized_RD:0.22724
NC_032089.1	exonic	gene-CAALFM_C103910CA,gene-CAALFM_C103920CA	826601	828700	deletion	deletion:a 2100bp deletion	normalized_RD:0.729477
NC_032089.1	exonic	gene-CAALFM_C105930CA,gene-CAALFM_C105940WA	1241801	1244700	deletion	deletion:a 2900bp deletion	normalized_RD:0.726523
NC_032089.1	exonic	gene-CAALFM_C105930CA,gene-CAALFM_C105940WA	1241801	1244700	deletion	deletion:a 2900bp deletion	normalized_RD:0.726523
NC_032089.1	exonic	gene-CAALFM_C106000WA	1263101	1263800	deletion	deletion:a 700bp deletion	normalized_RD:0.496933
NC_032089.1	exonic	gene-CAALFM_C107640CA	1650301	1651200	deletion	deletion:a 900bp deletion	normalized_RD:0.566736
NC_032089.1	exonic	gene-CAALFM_C109070WA	1977101	1978100	deletion	deletion:a 1000bp deletion	normalized_RD:0.536423
NC_032089.1	exonic	gene-CAALFM_C112880CA,gene-CAALFM_C112900WA	2805301	2806900	deletion	deletion:a 1600bp deletion	normalized_RD:0.0187799
NC_032089.1	exonic	gene-CAALFM_C109550WA	2104301	2104700	deletion	deletion:a 400bp deletion	normalized_RD:0.455506
NC_032089.1	exonic	gene-CAALFM_C114430CA,gene-CAALFM_C114440CA,gene-CAALFM_C114450CA,gene-CAALFM_C114460WA,gene-CAALFM_C114470WA,gene-CAALFM_C114480WA,gene-CAALFM_C114490CA,gene-CAALFM_C114500CA,gene-CAALFM_C114520WA	3171401	3179800	deletion	deletion:a 8400bp deletion	normalized_RD:0.71307
NC_032090.1	exonic	gene-CAALFM_C210420WA	2152201	2154800	duplication	duplication:a 2600bp duplication	normalized_RD:1.63078
NC_032090.1	exonic	gene-CAALFM_C202940WA,gene-CAALFM_C202950WA	586701	588300	duplication	duplication:a 1600bp duplication	normalized_RD:1.77797
NC_032091.1	exonic	gene-CAALFM_C300030CA	5101	7800	duplication	duplication:a 2700bp duplication	normalized_RD:1.43053
NC_032091.1	exonic	gene-CAALFM_C301120WA	225801	226200	deletion	deletion:a 400bp deletion	normalized_RD:0.238169
NC_032091.1	exonic	gene-CAALFM_C301130CA	230001	230700	deletion	deletion:a 700bp deletion	normalized_RD:0.417823
NC_032091.1	exonic	gene-CAALFM_C301250WA	268201	269200	deletion	deletion:a 1000bp deletion	normalized_RD:0.566691
NC_032091.1	exonic	gene-CAALFM_C302390WA	521401	524300	deletion	deletion:a 2900bp deletion	normalized_RD:0.64126
NC_032091.1	exonic	gene-CAALFM_C302400CA	525901	526500	deletion	deletion:a 600bp deletion	normalized_RD:0.334395
NC_032091.1	exonic	gene-CAALFM_C302440CA,gene-CAALFM_C302450WA	535301	536500	deletion	deletion:a 1200bp deletion	normalized_RD:0.570562
NC_032091.1	exonic	gene-CAALFM_C306170CA	1404701	1405500	deletion	deletion:a 800bp deletion	normalized_RD:0.467572
NC_032091.1	exonic	gene-CAALFM_C307020WA,gene-CAALFM_C307030CA	1611101	1611600	deletion	deletion:a 500bp deletion	normalized_RD:0.430416
NC_032091.1	exonic	gene-CAALFM_C307180CA	1642601	1643700	deletion	deletion:a 1100bp deletion	normalized_RD:0.459937
NC_032092.1	exonic	gene-CAALFM_C401390WA	287201	287700	deletion	deletion:a 500bp deletion	normalized_RD:0.280221
NC_032092.1	exonic	gene-CAALFM_C406660WA	1486801	1488100	deletion	deletion:a 1300bp deletion	normalized_RD:0.440833
NC_032093.1	exonic	gene-CAALFM_C503310CA	748201	748900	deletion	deletion:a 700bp deletion	normalized_RD:0.449681
NC_032093.1	exonic	gene-CAALFM_C503910CA	857401	857700	deletion	deletion:a 300bp deletion	normalized_RD:0.308028
NC_032094.1	exonic	gene-CAALFM_C600970CA	193101	193900	deletion	deletion:a 800bp deletion	normalized_RD:0.246111
NC_032094.1	exonic	gene-CAALFM_C604380WA	972501	973500	deletion	deletion:a 1000bp deletion	normalized_RD:0.446574
NC_032094.1	exonic	gene-CAALFM_C604380WA	974401	976700	deletion	deletion:a 2300bp deletion	normalized_RD:0.313048
NC_032094.1	exonic	gene-CAALFM_C603710WA	799201	799500	deletion	deletion:a 300bp deletion	normalized_RD:0.204624
NC_032096.1	exonic	gene-CAALFM_CR03630WA	804801	805400	deletion	deletion:a 600bp deletion	normalized_RD:0.269833
NC_032096.1	exonic	gene-CAALFM_CR04440CA	982101	982400	deletion	deletion:a 300bp deletion	normalized_RD:0.170125
NC_032096.1	exonic	gene-CAALFM_CR07140CA	1558001	1558800	deletion	deletion:a 800bp deletion	normalized_RD:0.505343
NC_032096.1	exonic	gene-CAALFM_CR07160CA	1560701	1561600	deletion	deletion:a 900bp deletion	normalized_RD:0.322748
NC_032096.1	exonic	gene-CAALFM_CR07480WA,gene-CAALFM_CR07490CA,gene-CAALFM_CR07500WA	1623701	1626500	deletion	deletion:a 2800bp deletion	normalized_RD:0.44304
NC_032096.1	exonic	gene-CAALFM_CR08000CA	1750601	1750900	deletion	deletion:a 300bp deletion	normalized_RD:0.177583
NC_032096.1	exonic	gene-CAALFM_CR09460CA	2010801	2016700	deletion	deletion:a 5900bp deletion	normalized_RD:0.693261
NC_032096.1	exonic	gene-CAALFM_CR09650WA,gene-CAALFM_CR09660WA	2051001	2053000	deletion	deletion:a 2000bp deletion	normalized_RD:0.505633
